# Supplementary material for: The Male Reproductive System of the Kissing Bug, Rhodnius prolixus Stål, 1859 (Hemiptera: Reduviidae: Triatominae): Arrangements of the Muscles and the Myoactivity of the Selected Neuropeptides
Source: Insects. 2023 Mar 28;14(4):324. doi: 10.3390/insects14040324 (PMC10146185; doi:10.3390/insects14040324)
Supplement: Supplementary file 1 [file insects-14-00324-s001.zip]

Archive with 1 entries (1 files):
- insects-2299353-supplementary.pdf
